# Supplementary material for: Oral Polio Vaccine Campaigns May Reduce the Risk of Death from Respiratory Infections
Source: Vaccines (Basel). 2021 Oct 4;9(10):1133. doi: 10.3390/vaccines9101133 (PMC8537441; doi:10.3390/vaccines9101133)
Supplement: Supplementary file 1 [file vaccines-09-01133-s001.zip]

Archive with 1 entries (1 files):
- vaccines-1374424-supplementary.pdf
